# Supplementary material for: The Connection between Czc and Cad Systems Involved in Cadmium Resistance in Pseudomonas putida
Source: Int J Mol Sci. 2021 Sep 8;22(18):9697. doi: 10.3390/ijms22189697 (PMC8469834; doi:10.3390/ijms22189697)
Supplement: Supplementary file 1 [file ijms-22-09697-s001.zip]

Archive with 1 entries (1 files):
- ijms-1363225-supplementary.pdf
